# Supplementary material for: Nascent Glial Precursors in Human Bone Marrow Allow Rapid Induction of Functional Oligodendrocyte Precursors for Therapy
Source: Cells. 2026 Mar 27;15(7):598. doi: 10.3390/cells15070598 (PMC13072390; doi:10.3390/cells15070598)
Supplement: Supplementary file 1 [file cells-15-00598-s001.zip]

Archive with 3 entries (3 files):
- cells-4053555-supplementary figures.pdf
- Table S1 Mouse number summary.xlsx
- Table S2 Antibody sources.pdf
