# Supplementary material for: Nascent Glial Precursors in Human Bone Marrow Allow Rapid Induction of Functional Oligodendrocyte Precursors for Therapy
Source: Cells. 2026 Mar 27;15(7):598. doi: 10.3390/cells15070598 (PMC13072390; doi:10.3390/cells15070598)
Supplement: Supplementary file 1 [file cells-15-00598-s001.zip › Table S1 Mouse number summary.xlsx]

## Sheet: hBMSC-OPC Mice for transplant
Table S1. Number of mice per group for hBMSC-OPC transplant
Donor	12-wk Ipsilateral	12-wk Contralateral	16-wk Ipsilateral	16-wk Contralateral
Patient 11	8	5	/	/
Patient 15	4	/	3	6
Patient 16	/	/	12	12
